# Supplementary material for: Frailty index and risk of delirium in hospitalized patients: a two-sample Mendelian randomization study
Source: Front Med (Lausanne). 2024 May 22;11:1361437. doi: 10.3389/fmed.2024.1361437 (PMC11150602; doi:10.3389/fmed.2024.1361437)
Supplement: Supplementary Table 1 — The detail information of frailty datasets. [file Table_1.XLSX]

## Sheet: Sheet1
Type of deficit	Item	Trait	Categories	Coding in FI item	Score of 1 n (%)†
Sensory	1	Glaucoma *	no,yes	Categorised 0/1	3,728 (2.26)
	2	Cataracts *	no,yes	Categorised 0/1	8,993 (5.46)
	3	Hearing difficulty	no, yes, completely deaf	Categorised 0/1 (combined yes/deaf groups as 1)	52,506 (31.90)
Cranial	4	Migraine *	no,yes	Categorised 0/1	3,863 (2.35)
	5	Dental problems	ulcers, painful gums, bleeding gums, loose teeth, toothache, dentures	Categorised 0/1 for none vs. any	71,494 (43.43)
Mental wellbeing	6	Self-rated health	excellent, good, fair, poor	0 – excellent; 0.25 – good; 0.5 - fair; 1 – poor	6,231 (3.79)
	7	Fatigue: frequency of tiredness / lethargy in last two weeks	not at all, several days, more than half, nearly every day	0, 0.25, 0.5, 1, respectively	6,928 (4.21)
	8	Sleep: experience of sleeplessness/insomnia	never/rarely, sometimes, usually	Categorised 0, 0.5, 1, respectively	49,304 (29.95)
	9	Depressed feelings: frequency in last two weeks	not at all, several days, more than half, nearly every day	0 – not at all, 0.5 – several days, 0.75 - more than half, 1 – nearly every day	1,834 (1.11)
	10	Self-described nervous personality	no, yes	Categorised 0/1	35,478 (21.55)
	11	Severe anxiety/ panic attacks *	no, yes	Categorised 0/1	1,936 (1.18)
	12	Common to feel loneliness	no, yes	Categorised 0/1	24,005 (14.58)
	13	Sense of misery (ever/never)	no, yes	Categorised 0/1	57,738 (35.08)
Infirmity	14	Infirmity: long-standing illness or disability	no, yes	Categorised 0/1	60,831 (36.95)
	15	Falls in last year	categorical: no falls, one fall, more than one	0, 0.5, 1, respectively	10,831 (6.58)
	16	Fractures/broken bones in last five years	no, yes	Categorised 0/1	15,881 (9.65)
Cardiometabolic	17	Diabetes *	no, yes	Categorised 0/1	10,881 (6.61)
	18	Myocardial infarction *	no, yes	Categorised 0/1	6,221 (3.78)
	19	Angina *	no, yes	Categorised 0/1	8,779 (5.33)
	20	Stroke *	no, yes	Categorised 0/1	3,756 (2.28)
	21	High blood pressure *	no, yes	Categorised 0/1	59,258 (36.00)
	22	Hypothyroidism *	no, yes	Categorised 0/1	9,586 (5.82)
	23	Deep-vein thrombosis *	no, yes	Categorised 0/1	4,450 (2.70)
	24	High cholesterol *	no, yes	Categorised 0/1	45,052 (27.37)
Respiratory	25	Breathing: wheeze in last year	no, yes	Categorised 0/1	34,566 (21.00)
	26	Pneumonia *	no, yes	Categorised 0/1	2,800 (1.70)
	27	Chronic bronchitis/emphysema *	no, yes	Categorised 0/1	3,839 (2.33)
	28	Asthma *	no, yes	Categorised 0/1	17,447 (10.60)
Musculoskeletal	29	Rheumatoid arthritis *	no, yes	Categorised 0/1	2,314 (1.41)
	30	Osteoarthritis *	no, yes	Categorised 0/1	19,804 (12.03)
	31	Gout *	no, yes	Categorised 0/1	3,208 (1.95)
	32	Osteoporosis *	no, yes	Categorised 0/1	4,187 (2.54)
Immunological	33	Hayfever, allergic rhinitis or eczema *	no, yes	Categorised 0/1	32,727 (19.88)
	34	Psoriasis *	no, yes	Categorised 0/1	1,763 (1.07)
Cancer	35	Any cancer diagnosis *	no, yes	Categorised 0/1	19,068 (11.58)
	36	Multiple cancers diagnosed (number reported)	Range from 0 to 6	0 - no cancer or single cancer, 1 - multiple cancers	1,430 (0.87)
Pain	37	Chest pain	no, yes	Categorised 0/1	25,041 (15.21)
	38	Head and/or neck pain	no, yes (combining responses to pain in head and neck/shoulders)	Categorised 0/1	49,029 (29.78)
	39	Back pain	no, yes	Categorised 0/1	40,764 (24.76)
	40	Stomach/abdominal pain	no, yes	Categorised 0/1	10,703 (6.50)
	41	Hip pain	no, yes	Categorised 0/1	21,192 (12.87)
	42	Knee pain	no, yes	Categorised 0/1	37,661 (22.88)
	43	Whole-body pain	no, yes	Categorised 0/1	2,468 (1.50)
	44	Facial pain	no, yes	Categorised 0/1	2,402 (1.46)
	45	Sciatica *	no, yes	Categorised 0/1	1,643 (1.00)
Gastrointestinal	46	Gastric reflux *	no, yes	Categorised 0/1	8,371 (5.09)
	47	Hiatus hernia *	no, yes	Categorised 0/1	5,076 (3.08)
	48	Gall stones *	no, yes	Categorised 0/1	3,593 (2.18)
	49	Diverticulitis *	no, yes	Categorised 0/1	2,748 (1.67)

## Sheet: Sheet2
	UK Biobank
N	164610
Females, n (%)	84,819 (51.3)
Age, mean (sd)	64.1 (2.8)
Frailty Index, mean (sd)*	0.129 (0.075)
Frailty Index, range	0–27
Number of items used to compose FI	49
