# Supplementary material for: Frailty index and risk of delirium in hospitalized patients: a two-sample Mendelian randomization study
Source: Front Med (Lausanne). 2024 May 22;11:1361437. doi: 10.3389/fmed.2024.1361437 (PMC11150602; doi:10.3389/fmed.2024.1361437)
Supplement: Supplementary Table 2 — The detail basal information of delirium datasets. [file Table_2.XLSX]

## Sheet: Sheet1
prior_name	outcome_name	hr_lag	prior_longname	outcome_longname	hr	ci_min	ci_max	p	N
F5_DELIRIUM	F5_VASCDEM	0	Delirium, not induced by alcohol and other psychoactive substances	Vascular dementia	3.02748e+06	0.546889	16759600000000	0.0595898	185
F5_DELIRIUM	F5_DEMENTIA	1	Delirium, not induced by alcohol and other psychoactive substances	Dementia	211.417	148.077	301.852	7.5e-191	359
F5_DELIRIUM	F5_VASCDEM	1	Delirium, not induced by alcohol and other psychoactive substances	Vascular dementia	175.023	102.037	300.215	1.57e-78	100
KRA_PSY_ANYMENTAL	F5_DELIRIUM	1	Any mental disorder	Delirium, not induced by alcohol and other psychoactive substances	172.303	96.7757	306.774	1.54e-68	609
F5_DELIRIUM	G6_AD_WIDE	1	Delirium, not induced by alcohol and other psychoactive substances	Alzheimer鈥檚 disease, wide definition	121.942	82.7041	179.796	6.92e-130	267
AUD_SWEDISH	F5_DELIRIUM	1	Alcohol use disorder, Swedish definition	Delirium, not induced by alcohol and other psychoactive substances	112.586	68.7458	184.382	1.37e-78	154
F5_DELIRIUM	G6_ALZHEIMER	1	Delirium, not induced by alcohol and other psychoactive substances	Alzheimer disease	83.7682	44.4945	157.707	7.96e-43	215
F5_DEMENTIA	F5_DELIRIUM	1	Dementia	Delirium, not induced by alcohol and other psychoactive substances	78.3179	52.3148	117.246	1.38e-99	251
F5_DELIRIUM	F5_BIPO	1	Delirium, not induced by alcohol and other psychoactive substances	Bipolar affective disorders	75.1845	46.1556	122.471	1.87e-67	31
F5_DEPRESSIO	F5_DELIRIUM	1	Depression	Delirium, not induced by alcohol and other psychoactive substances	73.7912	45.7318	119.067	1.72e-69	99
F5_DELIRIUM	KRA_PSY_ANYMENTAL	1	Delirium, not induced by alcohol and other psychoactive substances	Any mental disorder	66.5249	47.6743	92.8291	1.28e-134	549
F5_DELIRIUM	FTD_WIDE	0	Delirium, not induced by alcohol and other psychoactive substances	Frontotemporal dementia, wide, incl. Pick's disease	58.2578	26.6773	127.223	1.98e-24	11
G6_AD_WIDE	F5_DELIRIUM	1	Alzheimer鈥檚 disease, wide definition	Delirium, not induced by alcohol and other psychoactive substances	51.9359	34.1061	79.0869	1.09e-75	143
F5_DELIRIUM	G6_ALZHEIMER	0	Delirium, not induced by alcohol and other psychoactive substances	Alzheimer disease	36.9766	24.8602	54.9984	4.66e-71	377
N14_CHRONKIDNEYDIS	F5_DELIRIUM	1	Chronic kidney disease	Delirium, not induced by alcohol and other psychoactive substances	34.9817	21.6113	56.6241	1.96e-47	47
DM_NEPHROPATHY	F5_DELIRIUM	1	Diabetic nephropathy	Delirium, not induced by alcohol and other psychoactive substances	31.0754	15.7118	61.4621	5.3e-23	14
F5_DELIRIUM	G6_EPLEPSY	1	Delirium, not induced by alcohol and other psychoactive substances	Epilepsy	29.7166	21.3024	41.4544	1.01e-88	77
F5_DELIRIUM	F5_DEMENTIA	0	Delirium, not induced by alcohol and other psychoactive substances	Dementia	27.741	18.7731	40.9929	1.87e-62	580
F5_DELIRIUM	G6_AD_WIDE	0	Delirium, not induced by alcohol and other psychoactive substances	Alzheimer鈥檚 disease, wide definition	27.5129	17.0285	44.4526	8.91e-42	424
F5_DELIRIUM	G6_DEGENOTH	0	Delirium, not induced by alcohol and other psychoactive substances	Other and unspecified degenerative diseases of nervous system	27.1218	16.715	44.0078	9.79e-41	37
F5_DELIRIUM	F5_VASCDEM	5	Delirium, not induced by alcohol and other psychoactive substances	Vascular dementia	25.2967	13.6197	46.985	1.5e-24	62
D3_ANAEMIA_IRONDEF	F5_DELIRIUM	1	Iron deficiency anaemia	Delirium, not induced by alcohol and other psychoactive substances	25.1521	15.2304	41.5372	2.1e-36	39
F5_DELIRIUM	KRA_PSY_ANYMENTAL	0	Delirium, not induced by alcohol and other psychoactive substances	Any mental disorder	25.0084	15.6628	39.9303	1.93e-41	716
J10_COPD	F5_DELIRIUM	1	COPD	Delirium, not induced by alcohol and other psychoactive substances	22.44	14.4631	34.8165	8.24e-44	77
E4_HYPERCHOL	F5_DELIRIUM	1	Pure hypercholesterolaemia	Delirium, not induced by alcohol and other psychoactive substances	22.0229	14.284	33.9547	1.6e-44	71
I9_AF	F5_DELIRIUM	1	Atrial fibrillation and flutter	Delirium, not induced by alcohol and other psychoactive substances	21.9077	14.5141	33.0675	6.92e-49	167
F5_DELIRIUM	G6_ALZHEIMER	5	Delirium, not induced by alcohol and other psychoactive substances	Alzheimer disease	21.4582	13.606	33.8422	9.96e-40	114
F5_DELIRIUM	I9_STR	1	Delirium, not induced by alcohol and other psychoactive substances	Stroke, excluding SAH	20.4643	14.0841	29.7347	1.78e-56	142
KRA_PSY_ANYMENTAL	F5_DELIRIUM	5	Any mental disorder	Delirium, not induced by alcohol and other psychoactive substances	19.6401	15.1286	25.497	9.34e-111	368
F5_DELIRIUM	F5_DEMENTIA	5	Delirium, not induced by alcohol and other psychoactive substances	Dementia	19.4029	13.3807	28.1356	3.85e-55	156
F5_DEMENTIA	F5_DELIRIUM	0	Dementia	Delirium, not induced by alcohol and other psychoactive substances	19.0538	15.5346	23.3702	4.62e-176	569
AUD_SWEDISH	F5_DELIRIUM	5	Alcohol use disorder, Swedish definition	Delirium, not induced by alcohol and other psychoactive substances	18.653	14.2247	24.4598	2.22e-99	156
F5_DELIRIUM	I9_PULMEMB	1	Delirium, not induced by alcohol and other psychoactive substances	Pulmonary embolism	18.5451	11.6692	29.4727	4.57e-35	29
F5_DEMENTIA	F5_DELIRIUM	5	Dementia	Delirium, not induced by alcohol and other psychoactive substances	17.9616	14.0432	22.9735	4.41e-117	240
G6_MIGRAINE	F5_DELIRIUM	1	Migraine	Delirium, not induced by alcohol and other psychoactive substances	17.4303	8.60784	35.2951	2.02e-15	11
F5_DELIRIUM	D3_ANAEMIA_IRONDEF	1	Delirium, not induced by alcohol and other psychoactive substances	Iron deficiency anaemia	17.1803	11.009	26.8111	5.53e-36	33
F5_DELIRIUM	AB1_VIRAL_HEPATITIS	0	Delirium, not induced by alcohol and other psychoactive substances	Viral hepatitis	17.0608	10.1098	28.7908	2.27e-26	30
F5_DELIRIUM	I9_AF	1	Delirium, not induced by alcohol and other psychoactive substances	Atrial fibrillation and flutter	16.935	10.425	27.5103	2.96e-30	134
F5_DELIRIUM	I9_HEARTFAIL	1	Delirium, not induced by alcohol and other psychoactive substances	Heart failure,strict	15.955	9.97701	25.5149	6.34e-31	110
F5_DEPRESSIO	F5_DELIRIUM	5	Depression	Delirium, not induced by alcohol and other psychoactive substances	15.8934	12.3585	20.4394	5.28e-103	149
F5_DELIRIUM	C_STROKE	1	Delirium, not induced by alcohol and other psychoactive substances	STROKE	15.6813	11.0811	22.191	1.94e-54	161
F5_DELIRIUM	G6_EPLEPSY	0	Delirium, not induced by alcohol and other psychoactive substances	Epilepsy	15.2639	10.7006	21.7733	4.04e-51	161
F5_DELIRIUM	F5_DEPRESSIO	1	Delirium, not induced by alcohol and other psychoactive substances	Depression	15.1175	11.074	20.6375	1.44e-65	107
H7_AMD	F5_DELIRIUM	1	Age-related macular degeneration (whether dry or wet)	Delirium, not induced by alcohol and other psychoactive substances	15.0428	8.64739	26.1681	8.22e-22	25
G6_AD_WIDE	F5_DELIRIUM	5	Alzheimer鈥檚 disease, wide definition	Delirium, not induced by alcohol and other psychoactive substances	14.5609	11.3046	18.7552	1.57e-95	195
I9_CHD	F5_DELIRIUM	1	Major coronary heart disease event	Delirium, not induced by alcohol and other psychoactive substances	14.3721	9.49871	21.7457	1.76e-36	107
G6_AD_WIDE	F5_DELIRIUM	0	Alzheimer鈥檚 disease, wide definition	Delirium, not induced by alcohol and other psychoactive substances	14.3018	11.5959	17.6392	1.95e-136	395
C3_CANCER	F5_DELIRIUM	1	Malignant neoplasm	Delirium, not induced by alcohol and other psychoactive substances	11.7906	7.60879	18.2708	2.43e-28	110
KRA_PSY_ANYMENTAL	F5_DELIRIUM	0	Any mental disorder	Delirium, not induced by alcohol and other psychoactive substances	11.4788	10.3746	12.7007	0	1916
F5_DELIRIUM	AB1_VIRAL_HEPATITIS	5	Delirium, not induced by alcohol and other psychoactive substances	Viral hepatitis	11.3761	5.88854	21.9774	4.58e-13	12
PAIN	F5_DELIRIUM	1	Pain (limb, back, neck, head abdominally)	Delirium, not induced by alcohol and other psychoactive substances	11.2885	7.25091	17.5744	7.2e-27	125
F5_DELIRIUM	G6_AD_WIDE	5	Delirium, not induced by alcohol and other psychoactive substances	Alzheimer鈥檚 disease, wide definition	9.89648	5.19073	18.8683	3.35e-12	107
F5_DELIRIUM	F5_BIPO	5	Delirium, not induced by alcohol and other psychoactive substances	Bipolar affective disorders	9.85675	5.60258	17.3412	2.04e-15	19
F5_DELIRIUM	F5_BIPO	0	Delirium, not induced by alcohol and other psychoactive substances	Bipolar affective disorders	9.74689	6.04981	15.7033	8.16e-21	61
RHEUMA_SEROPOS	F5_DELIRIUM	1	Seropositive rheumatoid arthritis	Delirium, not induced by alcohol and other psychoactive substances	9.60744	4.57174	20.1899	2.35e-09	10
DM_NEPHROPATHY	F5_DELIRIUM	5	Diabetic nephropathy	Delirium, not induced by alcohol and other psychoactive substances	9.3425	5.35113	16.311	3.86e-15	18
F5_DELIRIUM	I9_CORATHER	1	Delirium, not induced by alcohol and other psychoactive substances	Coronary atherosclerosis	8.99506	5.9079	13.6954	1.29e-24	132
N14_CHRONKIDNEYDIS	F5_DELIRIUM	0	Chronic kidney disease	Delirium, not induced by alcohol and other psychoactive substances	8.94892	6.56654	12.1956	8.8e-44	141
AUD_SWEDISH	F5_DELIRIUM	0	Alcohol use disorder, Swedish definition	Delirium, not induced by alcohol and other psychoactive substances	8.80182	7.45588	10.3907	1.63e-145	719
F5_DELIRIUM	I9_STR	0	Delirium, not induced by alcohol and other psychoactive substances	Stroke, excluding SAH	8.75143	5.98569	12.7951	4.4e-29	281
AB1_VIRAL_HEPATITIS	F5_DELIRIUM	0	Viral hepatitis	Delirium, not induced by alcohol and other psychoactive substances	8.67609	4.13717	18.1947	1.08e-08	44
D3_ANAEMIA_IRONDEF	F5_DELIRIUM	5	Iron deficiency anaemia	Delirium, not induced by alcohol and other psychoactive substances	8.52047	6.09524	11.9107	4.72e-36	64
DM_NEPHROPATHY	F5_DELIRIUM	0	Diabetic nephropathy	Delirium, not induced by alcohol and other psychoactive substances	8.3681	5.47452	12.7911	9.9e-23	75
KRA_PSY_ANYMENTAL	F5_DELIRIUM	15	Any mental disorder	Delirium, not induced by alcohol and other psychoactive substances	8.28643	7.10853	9.65951	6.21e-161	550
AUD_SWEDISH	F5_DELIRIUM	15	Alcohol use disorder, Swedish definition	Delirium, not induced by alcohol and other psychoactive substances	8.1919	6.66204	10.0731	1.8e-88	269
F5_DELIRIUM	D3_ANAEMIA_IRONDEF	0	Delirium, not induced by alcohol and other psychoactive substances	Iron deficiency anaemia	8.0653	5.09644	12.7636	4.94e-19	113
F5_DELIRIUM	G6_EPLEPSY	5	Delirium, not induced by alcohol and other psychoactive substances	Epilepsy	7.632	5.10052	11.4199	4.88e-23	47
F5_DELIRIUM	C_STROKE	0	Delirium, not induced by alcohol and other psychoactive substances	STROKE	7.54183	5.18618	10.9675	3.88e-26	329
N14_CHRONKIDNEYDIS	F5_DELIRIUM	5	Chronic kidney disease	Delirium, not induced by alcohol and other psychoactive substances	7.26288	5.06224	10.4202	4.97e-27	51
I9_AF	F5_DELIRIUM	5	Atrial fibrillation and flutter	Delirium, not induced by alcohol and other psychoactive substances	7.22352	5.83695	8.93946	6.92e-74	247
H7_AMD	F5_DELIRIUM	5	Age-related macular degeneration (whether dry or wet)	Delirium, not induced by alcohol and other psychoactive substances	7.21996	5.25245	9.9245	4.05e-34	71
T2D	F5_DELIRIUM	1	Type 2 diabetes, definitions combined	Delirium, not induced by alcohol and other psychoactive substances	7.1474	4.43237	11.5255	7.17e-16	48
F5_DELIRIUM	K11_CHOLANGI	0	Delirium, not induced by alcohol and other psychoactive substances	Cholangitis (primary sclerosing, PSC)	7.14437	3.75578	13.5903	2.05e-09	15
F5_DEPRESSIO	F5_DELIRIUM	0	Depression	Delirium, not induced by alcohol and other psychoactive substances	6.80391	5.82995	7.94058	1.01e-130	648
M13_ARTHROSIS	F5_DELIRIUM	1	Arthrosis	Delirium, not induced by alcohol and other psychoactive substances	6.78104	4.30952	10.67	1.27e-16	53
E4_HYPERCHOL	F5_DELIRIUM	5	Pure hypercholesterolaemia	Delirium, not induced by alcohol and other psychoactive substances	6.75612	5.23554	8.71834	7.99e-49	116
H7_AMD	F5_DELIRIUM	0	Age-related macular degeneration (whether dry or wet)	Delirium, not induced by alcohol and other psychoactive substances	6.49965	4.91355	8.59776	2.74e-39	172
F5_DEPRESSIO	F5_DELIRIUM	15	Depression	Delirium, not induced by alcohol and other psychoactive substances	6.43148	5.30909	7.79115	1.14e-80	257
F5_DELIRIUM	D3_ANAEMIA_IRONDEF	5	Delirium, not induced by alcohol and other psychoactive substances	Iron deficiency anaemia	6.36541	4.31312	9.39422	1.16e-20	49
F5_DELIRIUM	J10_COPD	1	Delirium, not induced by alcohol and other psychoactive substances	COPD	6.29985	4.20817	9.43121	3.88e-19	61
F5_DELIRIUM	I9_CHD	1	Delirium, not induced by alcohol and other psychoactive substances	Major coronary heart disease event	6.22352	4.04615	9.57259	8.59e-17	94
F5_DELIRIUM	I9_HEARTFAIL	0	Delirium, not induced by alcohol and other psychoactive substances	Heart failure,strict	6.02658	3.35114	10.838	1.99e-09	211
C_STROKE	F5_DELIRIUM	5	STROKE	Delirium, not induced by alcohol and other psychoactive substances	6.02042	4.75823	7.61744	1.46e-50	182
K11_HERNIA	F5_DELIRIUM	1	Hernia	Delirium, not induced by alcohol and other psychoactive substances	6.00257	3.62951	9.92718	2.91e-12	39
C_STROKE	F5_DELIRIUM	0	STROKE	Delirium, not induced by alcohol and other psychoactive substances	5.83926	5.05516	6.74499	3.92e-127	756
F5_DELIRIUM	AB1_VIRAL_HEPATITIS	15	Delirium, not induced by alcohol and other psychoactive substances	Viral hepatitis	5.42172	2.71255	10.8367	1.72e-06	12
F5_DELIRIUM	I9_AF	0	Delirium, not induced by alcohol and other psychoactive substances	Atrial fibrillation and flutter	5.37389	3.48424	8.28836	2.82e-14	302
IPF	F5_DELIRIUM	0	Idiopathic pulmonary fibrosis	Delirium, not induced by alcohol and other psychoactive substances	5.35821	2.98974	9.603	1.71e-08	24
F5_DELIRIUM	C3_PANCREAS	0	Delirium, not induced by alcohol and other psychoactive substances	Malignant neoplasm of pancreas	5.06013	2.2923	11.17	5.99e-05	10
F5_DELIRIUM	F5_DEPRESSIO	0	Delirium, not induced by alcohol and other psychoactive substances	Depression	5.05927	3.1877	8.02968	6.02e-12	186
F5_DELIRIUM	F5_DEMENTIA	15	Delirium, not induced by alcohol and other psychoactive substances	Dementia	5.00404	2.87475	8.71045	1.24e-08	60
D3_ANAEMIA_IRONDEF	F5_DELIRIUM	0	Iron deficiency anaemia	Delirium, not induced by alcohol and other psychoactive substances	4.99359	3.83363	6.50451	8.88e-33	190
DM_NEPHROPATHY	F5_DELIRIUM	15	Diabetic nephropathy	Delirium, not induced by alcohol and other psychoactive substances	4.98158	3.16023	7.85264	4.66e-12	36
F5_DELIRIUM	I9_PULMEMB	0	Delirium, not induced by alcohol and other psychoactive substances	Pulmonary embolism	4.97946	3.11717	7.95434	1.85e-11	68
AB1_VIRAL_HEPATITIS	F5_DELIRIUM	15	Viral hepatitis	Delirium, not induced by alcohol and other psychoactive substances	4.95542	2.49145	9.85619	5.07e-06	18
F5_DELIRIUM	T2D	1	Delirium, not induced by alcohol and other psychoactive substances	Type 2 diabetes, definitions combined	4.88397	3.11307	7.66226	5.11e-12	37
G6_MIGRAINE	F5_DELIRIUM	5	Migraine	Delirium, not induced by alcohol and other psychoactive substances	4.83062	2.89829	8.05126	1.52e-09	18
F5_DELIRIUM	M13_SPINSTENOSIS	1	Delirium, not induced by alcohol and other psychoactive substances	Spinal stenosis	4.78589	2.83746	8.07228	4.35e-09	20
J10_COPD	F5_DELIRIUM	5	COPD	Delirium, not induced by alcohol and other psychoactive substances	4.67662	3.45591	6.3285	1.6e-23	78
E4_HYPERCHOL	F5_DELIRIUM	0	Pure hypercholesterolaemia	Delirium, not induced by alcohol and other psychoactive substances	4.63841	3.85646	5.57891	1.18e-59	328
J10_COPD	F5_DELIRIUM	0	COPD	Delirium, not induced by alcohol and other psychoactive substances	4.59191	3.72911	5.65435	9.96e-47	312
I9_AF	F5_DELIRIUM	0	Atrial fibrillation and flutter	Delirium, not induced by alcohol and other psychoactive substances	4.56203	3.97604	5.2344	7.92e-104	786
F5_DELIRIUM	KRA_PSY_ANYMENTAL	5	Delirium, not induced by alcohol and other psychoactive substances	Any mental disorder	4.51251	2.98221	6.82807	9.99e-13	127
F5_DELIRIUM	I9_PULMEMB	5	Delirium, not induced by alcohol and other psychoactive substances	Pulmonary embolism	4.50962	2.71586	7.4881	5.83e-09	26
PAIN	F5_DELIRIUM	5	Pain (limb, back, neck, head abdominally)	Delirium, not induced by alcohol and other psychoactive substances	4.44129	3.61753	5.45264	4.87e-46	292
NAFLD	F5_DELIRIUM	15	Nonalcoholic fatty liver disease	Delirium, not induced by alcohol and other psychoactive substances	4.34449	2.13933	8.82266	4.82e-05	13
F5_DELIRIUM	E4_HYTHYNAS	1	Delirium, not induced by alcohol and other psychoactive substances	Hypothyroidism, other/unspecified	4.26148	2.73689	6.63533	1.39e-10	31
M13_INTERVERTEB	F5_DELIRIUM	1	Other intervertebral disc disorders	Delirium, not induced by alcohol and other psychoactive substances	4.25056	2.20702	8.18625	1.51e-05	13
NAFLD	F5_DELIRIUM	0	Nonalcoholic fatty liver disease	Delirium, not induced by alcohol and other psychoactive substances	4.2037	2.07673	8.50907	6.57e-05	18
SLE_STRICT	F5_DELIRIUM	0	SLE, strict definition	Delirium, not induced by alcohol and other psychoactive substances	4.16197	1.89734	9.12961	0.000374	11
H7_GLAUCOMA	F5_DELIRIUM	1	Glaucoma	Delirium, not induced by alcohol and other psychoactive substances	4.13891	2.06561	8.29325	6.18e-05	12
H7_IRIDOCYCLITIS	F5_DELIRIUM	5	Iridocyclitis	Delirium, not induced by alcohol and other psychoactive substances	4.06587	2.17554	7.59871	1.1e-05	12
F5_DELIRIUM	G6_EPLEPSY	15	Delirium, not induced by alcohol and other psychoactive substances	Epilepsy	3.9932	2.53969	6.27856	2.01e-09	38
C3_CANCER	F5_DELIRIUM	5	Malignant neoplasm	Delirium, not induced by alcohol and other psychoactive substances	3.92813	3.16095	4.88151	5.45e-35	207
T1D	F5_DELIRIUM	0	Type1 diabetes, definitions combined	Delirium, not induced by alcohol and other psychoactive substances	3.9168	2.32764	6.59094	2.72e-07	23
K11_IBD_STRICT	F5_DELIRIUM	5	Inflammatory bowel disease, strict (require KELA)	Delirium, not induced by alcohol and other psychoactive substances	3.90423	2.03381	7.49482	4.25e-05	11
D3_ANAEMIA_IRONDEF	F5_DELIRIUM	15	Iron deficiency anaemia	Delirium, not induced by alcohol and other psychoactive substances	3.79687	2.7208	5.2985	4.26e-15	68
H7_GLAUCPRIMOPEN	F5_DELIRIUM	5	Primary open-angle glaucoma	Delirium, not induced by alcohol and other psychoactive substances	3.76714	2.53544	5.59718	5.19e-11	36
I9_CHD	F5_DELIRIUM	5	Major coronary heart disease event	Delirium, not induced by alcohol and other psychoactive substances	3.7324	2.91339	4.78167	2.01e-25	132
T1D	F5_DELIRIUM	15	Type1 diabetes, definitions combined	Delirium, not induced by alcohol and other psychoactive substances	3.73218	1.87104	7.44462	0.000185	10
C3_COLORECTAL	F5_DELIRIUM	5	Colorectal cancer	Delirium, not induced by alcohol and other psychoactive substances	3.72811	2.16682	6.4144	2e-06	17
GOUT_STRICT	F5_DELIRIUM	5	Gout, strict definition	Delirium, not induced by alcohol and other psychoactive substances	3.59729	2.16996	5.96347	6.91e-07	20
F5_DELIRIUM	F5_VASCDEM	15	Delirium, not induced by alcohol and other psychoactive substances	Vascular dementia	3.59698	1.67319	7.73267	0.00104482	21
H7_GLAUCOMA	F5_DELIRIUM	5	Glaucoma	Delirium, not induced by alcohol and other psychoactive substances	3.59651	2.63096	4.9164	1.02e-15	64
GOUT_STRICT	F5_DELIRIUM	0	Gout, strict definition	Delirium, not induced by alcohol and other psychoactive substances	3.46769	2.42025	4.96845	1.22e-11	86
T2D	F5_DELIRIUM	5	Type 2 diabetes, definitions combined	Delirium, not induced by alcohol and other psychoactive substances	3.46692	2.73473	4.39515	9.45e-25	140
F5_DELIRIUM	I9_STR	5	Delirium, not induced by alcohol and other psychoactive substances	Stroke, excluding SAH	3.43852	2.25338	5.24698	1.02e-08	86
F5_DELIRIUM	C_STROKE	5	Delirium, not induced by alcohol and other psychoactive substances	STROKE	3.381	2.29929	4.9716	5.92e-10	106
I9_CHD	F5_DELIRIUM	0	Major coronary heart disease event	Delirium, not induced by alcohol and other psychoactive substances	3.37068	2.9189	3.89239	1.61e-61	689
F5_DELIRIUM	K11_CHOLELITH	1	Delirium, not induced by alcohol and other psychoactive substances	Cholelithiasis	3.34798	2.06723	5.42223	9.01e-07	25
F5_DELIRIUM	C3_CANCER	1	Delirium, not induced by alcohol and other psychoactive substances	Malignant neoplasm	3.33458	2.19861	5.05747	1.45e-08	49
RHEUMA_SEROPOS	F5_DELIRIUM	5	Seropositive rheumatoid arthritis	Delirium, not induced by alcohol and other psychoactive substances	3.31171	1.99541	5.49632	3.61e-06	19
K11_HERNIA	F5_DELIRIUM	5	Hernia	Delirium, not induced by alcohol and other psychoactive substances	3.30218	2.57307	4.23788	6.29e-21	123
F5_DELIRIUM	J10_COPD	0	Delirium, not induced by alcohol and other psychoactive substances	COPD	3.28929	2.1989	4.9204	6.83e-09	154
C_STROKE	F5_DELIRIUM	15	STROKE	Delirium, not induced by alcohol and other psychoactive substances	3.27648	2.74182	3.9154	5.8e-39	302
F5_DELIRIUM	C3_SQUOMOUS_CELL_CARCINOMA_SKIN	0	Delirium, not induced by alcohol and other psychoactive substances	Squamous cell neoplasms and carcinomas of the skin	3.27111	1.52124	7.03383	0.00241318	12
SLE_FG	F5_DELIRIUM	0	SLE (Finngen)	Delirium, not induced by alcohol and other psychoactive substances	3.26389	1.27528	8.35342	0.0136186	11
H7_AMD	F5_DELIRIUM	15	Age-related macular degeneration (whether dry or wet)	Delirium, not induced by alcohol and other psychoactive substances	3.18369	2.26945	4.46624	2.01e-11	67
N14_HYPERTROPHYBREAST	F5_DELIRIUM	0	Hypertrophy of breast	Delirium, not induced by alcohol and other psychoactive substances	3.11456	1.78037	5.44859	6.85e-05	17
J10_COPD	F5_DELIRIUM	15	COPD	Delirium, not induced by alcohol and other psychoactive substances	3.11068	2.42503	3.99018	4.15e-19	128
F5_DELIRIUM	I9_CHD	0	Delirium, not induced by alcohol and other psychoactive substances	Major coronary heart disease event	3.02972	1.83277	5.00839	1.54e-05	247
C3_KIDNEY_NOTRENALPELVIS	F5_DELIRIUM	15	Malignant neoplasm of kidney, except renal pelvis	Delirium, not induced by alcohol and other psychoactive substances	2.95183	1.26403	6.89327	0.0123678	11
M13_GIANTCELL	F5_DELIRIUM	0	Giant cell arteritis	Delirium, not induced by alcohol and other psychoactive substances	2.95168	1.12228	7.76319	0.0282486	10
F5_DELIRIUM	I9_CORATHER	0	Delirium, not induced by alcohol and other psychoactive substances	Coronary atherosclerosis	2.93112	1.81516	4.73318	1.09e-05	287
T2D	F5_DELIRIUM	0	Type 2 diabetes, definitions combined	Delirium, not induced by alcohol and other psychoactive substances	2.89726	2.54447	3.29897	5.05e-58	715
M13_ARTHROSIS	F5_DELIRIUM	5	Arthrosis	Delirium, not induced by alcohol and other psychoactive substances	2.86533	2.26021	3.63246	3.39e-18	132
L12_PSORIASIS	F5_DELIRIUM	5	Psoriasis	Delirium, not induced by alcohol and other psychoactive substances	2.84958	1.54328	5.26162	0.000818	12
F5_DEMENTIA	F5_DELIRIUM	15	Dementia	Delirium, not induced by alcohol and other psychoactive substances	2.80265	2.04441	3.84211	1.52e-10	73
F5_DELIRIUM	F5_DEPRESSIO	5	Delirium, not induced by alcohol and other psychoactive substances	Depression	2.74715	1.78608	4.22536	4.21e-06	49
C3_COLORECTAL	F5_DELIRIUM	0	Colorectal cancer	Delirium, not induced by alcohol and other psychoactive substances	2.73856	1.83134	4.09521	9.24e-07	61
H7_GLAUCOMA	F5_DELIRIUM	0	Glaucoma	Delirium, not induced by alcohol and other psychoactive substances	2.73325	2.16501	3.45062	2.77e-17	212
M13_INTERVERTEB	F5_DELIRIUM	5	Other intervertebral disc disorders	Delirium, not induced by alcohol and other psychoactive substances	2.6948	1.94845	3.72703	2.08e-09	51
I9_AF	F5_DELIRIUM	15	Atrial fibrillation and flutter	Delirium, not induced by alcohol and other psychoactive substances	2.68238	2.24617	3.2033	1.19e-27	271
PAIN	F5_DELIRIUM	0	Pain (limb, back, neck, head abdominally)	Delirium, not induced by alcohol and other psychoactive substances	2.66235	2.4214	2.92728	5.18e-91	1379
L12_URTICARIA	F5_DELIRIUM	5	Urticaria	Delirium, not induced by alcohol and other psychoactive substances	2.62221	1.34654	5.10642	0.0045825	10
F5_DELIRIUM	GOUT_STRICT	0	Delirium, not induced by alcohol and other psychoactive substances	Gout, strict definition	2.61461	1.53122	4.46452	0.00043	27
G6_AD_WIDE	F5_DELIRIUM	15	Alzheimer鈥檚 disease, wide definition	Delirium, not induced by alcohol and other psychoactive substances	2.54189	1.78343	3.6229	2.47e-07	55
G6_MIGRAINE	F5_DELIRIUM	0	Migraine	Delirium, not induced by alcohol and other psychoactive substances	2.53963	1.87425	3.44122	1.82e-09	83
F5_DELIRIUM	M13_ARTHTROSIS_COX	1	Delirium, not induced by alcohol and other psychoactive substances	Coxarthrosis,	2.49464	1.31257	4.74127	0.00526823	12
I9_CHD	F5_DELIRIUM	15	Major coronary heart disease event	Delirium, not induced by alcohol and other psychoactive substances	2.48518	2.09482	2.94829	1.6e-25	316
F5_DELIRIUM	IPF	0	Delirium, not induced by alcohol and other psychoactive substances	Idiopathic pulmonary fibrosis	2.46222	1.17079	5.17817	0.0175143	10
H7_GLAUCPRIMOPEN	F5_DELIRIUM	0	Primary open-angle glaucoma	Delirium, not induced by alcohol and other psychoactive substances	2.44856	1.82106	3.29227	3.07e-09	130
H7_IRIDOCYCLITIS	F5_DELIRIUM	0	Iridocyclitis	Delirium, not induced by alcohol and other psychoactive substances	2.43755	1.67377	3.54985	3.39e-06	58
F5_DELIRIUM	G6_ALZHEIMER	15	Delirium, not induced by alcohol and other psychoactive substances	Alzheimer disease	2.43133	1.01906	5.80077	0.0452237	41
T2D	F5_DELIRIUM	15	Type 2 diabetes, definitions combined	Delirium, not induced by alcohol and other psychoactive substances	2.42191	2.08152	2.81796	2.43e-30	364
F5_DELIRIUM	T2D	5	Delirium, not induced by alcohol and other psychoactive substances	Type 2 diabetes, definitions combined	2.4093	1.59432	3.64087	2.99e-05	69
E4_HYPERCHOL	F5_DELIRIUM	15	Pure hypercholesterolaemia	Delirium, not induced by alcohol and other psychoactive substances	2.40478	1.91243	3.02388	6.03e-14	128
F5_DELIRIUM	F5_BIPO	15	Delirium, not induced by alcohol and other psychoactive substances	Bipolar affective disorders	2.38378	1.07481	5.28689	0.0325548	10
F5_DELIRIUM	M13_ARTHTROSIS_COX	0	Delirium, not induced by alcohol and other psychoactive substances	Coxarthrosis,	2.37189	1.54658	3.63761	7.54e-05	62
L12_PSORIASIS	F5_DELIRIUM	15	Psoriasis	Delirium, not induced by alcohol and other psychoactive substances	2.35685	1.61858	3.43188	7.76e-06	41
F5_DELIRIUM	C3_COLORECTAL	0	Delirium, not induced by alcohol and other psychoactive substances	Colorectal cancer	2.35024	1.35929	4.06359	0.00222222	23
C3_CANCER	F5_DELIRIUM	0	Malignant neoplasm	Delirium, not induced by alcohol and other psychoactive substances	2.32204	2.04468	2.63704	1.58e-38	698
N14_HYPERTROPHYBREAST	F5_DELIRIUM	15	Hypertrophy of breast	Delirium, not induced by alcohol and other psychoactive substances	2.31546	1.22897	4.36248	0.0093776	12
F5_DELIRIUM	I9_AF	5	Delirium, not induced by alcohol and other psychoactive substances	Atrial fibrillation and flutter	2.30585	1.55412	3.4212	3.32e-05	84
N14_CHRONKIDNEYDIS	F5_DELIRIUM	15	Chronic kidney disease	Delirium, not induced by alcohol and other psychoactive substances	2.27702	1.48095	3.50101	0.000177	34
F5_DELIRIUM	C3_BASAL_CELL_CARCINOMA	1	Delirium, not induced by alcohol and other psychoactive substances	Basal cell carcinoma	2.25505	1.16081	4.38077	0.0163893	11
F5_DELIRIUM	M13_SPINSTENOSIS	0	Delirium, not induced by alcohol and other psychoactive substances	Spinal stenosis	2.25402	1.42072	3.57606	0.000558	63
F5_DELIRIUM	D3_ANAEMIA_IRONDEF	15	Delirium, not induced by alcohol and other psychoactive substances	Iron deficiency anaemia	2.23039	1.38509	3.59154	0.000966	27
PAIN	F5_DELIRIUM	15	Pain (limb, back, neck, head abdominally)	Delirium, not induced by alcohol and other psychoactive substances	2.13631	1.88092	2.42639	1.52e-31	575
L12_PSORIASIS	F5_DELIRIUM	0	Psoriasis	Delirium, not induced by alcohol and other psychoactive substances	2.13362	1.53805	2.95981	5.68e-06	77
F5_DELIRIUM	C3_BASAL_CELL_CARCINOMA	5	Delirium, not induced by alcohol and other psychoactive substances	Basal cell carcinoma	2.13043	1.26087	3.59966	0.0047104	25
C3_COLORECTAL	F5_DELIRIUM	15	Colorectal cancer	Delirium, not induced by alcohol and other psychoactive substances	2.11205	1.27936	3.4867	0.00346401	22
F5_DELIRIUM	G6_AD_WIDE	15	Delirium, not induced by alcohol and other psychoactive substances	Alzheimer鈥檚 disease, wide definition	2.11012	1.28671	3.46045	0.00308756	44
F5_DELIRIUM	K11_CHOLELITH	0	Delirium, not induced by alcohol and other psychoactive substances	Cholelithiasis	2.08015	1.41511	3.05773	0.000194	98
C3_KIDNEY_NOTRENALPELVIS	F5_DELIRIUM	0	Malignant neoplasm of kidney, except renal pelvis	Delirium, not induced by alcohol and other psychoactive substances	2.05304	1.12828	3.73575	0.0185147	25
L12_URTICARIA	F5_DELIRIUM	0	Urticaria	Delirium, not induced by alcohol and other psychoactive substances	2.03448	1.42916	2.89619	8.09e-05	55
G6_MIGRAINE	F5_DELIRIUM	15	Migraine	Delirium, not induced by alcohol and other psychoactive substances	2.01154	1.36488	2.96457	0.000412	34
F5_DELIRIUM	GOUT_STRICT	5	Delirium, not induced by alcohol and other psychoactive substances	Gout, strict definition	1.99733	0.963854	4.13892	0.0627491	10
RHEUMA_SEROPOS	F5_DELIRIUM	15	Seropositive rheumatoid arthritis	Delirium, not induced by alcohol and other psychoactive substances	1.97718	1.34871	2.89851	0.000478	38
K11_HERNIA	F5_DELIRIUM	0	Hernia	Delirium, not induced by alcohol and other psychoactive substances	1.96999	1.72712	2.24701	5.51e-24	625
H7_GLAUCPRIMOPEN	F5_DELIRIUM	15	Primary open-angle glaucoma	Delirium, not induced by alcohol and other psychoactive substances	1.9466	1.39768	2.7111	8.12e-05	63
M13_ARTHROSIS	F5_DELIRIUM	0	Arthrosis	Delirium, not induced by alcohol and other psychoactive substances	1.92614	1.70689	2.17354	2.11e-26	672
K11_IBD_STRICT	F5_DELIRIUM	0	Inflammatory bowel disease, strict (require KELA)	Delirium, not induced by alcohol and other psychoactive substances	1.91588	1.29474	2.83501	0.00114597	53
F5_DELIRIUM	KRA_PSY_ANYMENTAL	15	Delirium, not induced by alcohol and other psychoactive substances	Any mental disorder	1.86908	1.07941	3.23643	0.0255621	38
F5_DELIRIUM	K11_DIAHER	0	Delirium, not induced by alcohol and other psychoactive substances	Diaphragmatic hernia	1.86501	1.15682	3.00673	0.0105323	43
F5_DELIRIUM	I9_CORATHER	5	Delirium, not induced by alcohol and other psychoactive substances	Coronary atherosclerosis	1.83797	1.24721	2.70855	0.00209334	95
H7_GLAUCOMA	F5_DELIRIUM	15	Glaucoma	Delirium, not induced by alcohol and other psychoactive substances	1.83272	1.40944	2.38312	6.14e-06	94
F5_DELIRIUM	I9_CHD	5	Delirium, not induced by alcohol and other psychoactive substances	Major coronary heart disease event	1.81707	1.18964	2.7754	0.00571782	93
H7_IRIDOCYCLITIS	F5_DELIRIUM	15	Iridocyclitis	Delirium, not induced by alcohol and other psychoactive substances	1.80767	1.16446	2.80617	0.00832508	30
F5_DELIRIUM	T2D	0	Delirium, not induced by alcohol and other psychoactive substances	Type 2 diabetes, definitions combined	1.797	1.16798	2.76479	0.0076676	175
K11_IBD_STRICT	F5_DELIRIUM	15	Inflammatory bowel disease, strict (require KELA)	Delirium, not induced by alcohol and other psychoactive substances	1.79418	1.06376	3.02615	0.0283985	18
F5_DELIRIUM	J10_ASTHMA	1	Delirium, not induced by alcohol and other psychoactive substances	Asthma	1.7686	1.14318	2.73618	0.0104359	28
M13_INTERVERTEB	F5_DELIRIUM	0	Other intervertebral disc disorders	Delirium, not induced by alcohol and other psychoactive substances	1.7492	1.4827	2.06359	3.35e-11	307
GOUT_STRICT	F5_DELIRIUM	15	Gout, strict definition	Delirium, not induced by alcohol and other psychoactive substances	1.72933	1.12384	2.66103	0.0127399	33
RHEUMA_SEROPOS	F5_DELIRIUM	0	Seropositive rheumatoid arthritis	Delirium, not induced by alcohol and other psychoactive substances	1.72856	1.28952	2.31707	0.000251	87
M13_INTERVERTEB	F5_DELIRIUM	15	Other intervertebral disc disorders	Delirium, not induced by alcohol and other psychoactive substances	1.69492	1.38738	2.07064	2.4e-07	150
F5_DELIRIUM	C3_BRONCHUS_LUNG	0	Delirium, not induced by alcohol and other psychoactive substances	Malignant neoplasm of bronchus and lung	1.68512	0.807986	3.51447	0.164081	29
F5_DELIRIUM	I9_AF	15	Delirium, not induced by alcohol and other psychoactive substances	Atrial fibrillation and flutter	1.65512	0.984902	2.78141	0.0570985	76
F5_DELIRIUM	I9_HEARTFAIL	5	Delirium, not induced by alcohol and other psychoactive substances	Heart failure,strict	1.58141	0.969137	2.5805	0.0665771	49
K11_HERNIA	F5_DELIRIUM	15	Hernia	Delirium, not induced by alcohol and other psychoactive substances	1.54379	1.3086	1.82126	2.61e-07	266
M13_ARTHROSIS	F5_DELIRIUM	15	Arthrosis	Delirium, not induced by alcohol and other psychoactive substances	1.51621	1.30597	1.7603	4.62e-08	318
F5_DELIRIUM	M13_ARTHTROSIS_COX	5	Delirium, not induced by alcohol and other psychoactive substances	Coxarthrosis,	1.49248	0.913612	2.43813	0.10978	25
F5_DELIRIUM	C3_BLADDER	0	Delirium, not induced by alcohol and other psychoactive substances	Malignant neoplasm of bladder	1.48022	0.69939	3.13281	0.305228	12
L12_URTICARIA	F5_DELIRIUM	15	Urticaria	Delirium, not induced by alcohol and other psychoactive substances	1.47462	0.922039	2.35838	0.104974	22
F5_DELIRIUM	E4_HYTHYNAS	5	Delirium, not induced by alcohol and other psychoactive substances	Hypothyroidism, other/unspecified	1.45607	0.924571	2.29311	0.1049	37
F5_DELIRIUM	E4_HYTHYNAS	0	Delirium, not induced by alcohol and other psychoactive substances	Hypothyroidism, other/unspecified	1.45176	0.893243	2.3595	0.132481	105
F5_DELIRIUM	M13_SPINSTENOSIS	5	Delirium, not induced by alcohol and other psychoactive substances	Spinal stenosis	1.44588	0.875894	2.38677	0.14935	24
F5_DELIRIUM	C3_CANCER	0	Delirium, not induced by alcohol and other psychoactive substances	Malignant neoplasm	1.42443	0.935235	2.16951	0.0993375	213
F5_DELIRIUM	L12_PSORIASIS	0	Delirium, not induced by alcohol and other psychoactive substances	Psoriasis	1.41108	0.843726	2.35995	0.18939	23
F5_DELIRIUM	J10_ASTHMA	0	Delirium, not induced by alcohol and other psychoactive substances	Asthma	1.39251	0.989649	1.95937	0.0573958	101
F5_DELIRIUM	K11_DIAHER	15	Delirium, not induced by alcohol and other psychoactive substances	Diaphragmatic hernia	1.38141	0.792815	2.40698	0.254078	19
F5_DELIRIUM	K11_CHOLELITH	5	Delirium, not induced by alcohol and other psychoactive substances	Cholelithiasis	1.26584	0.796848	2.01086	0.318132	32
F5_DELIRIUM	M13_ARTHROSIS_KNEE	1	Delirium, not induced by alcohol and other psychoactive substances	Gonarthrosis	1.24391	0.701324	2.20627	0.455355	15
F5_DELIRIUM	J10_COPD	5	Delirium, not induced by alcohol and other psychoactive substances	COPD	1.23992	0.785624	1.95692	0.355658	43
F5_DELIRIUM	I9_PULMEMB	15	Delirium, not induced by alcohol and other psychoactive substances	Pulmonary embolism	1.23838	0.642073	2.38851	0.523487	12
F5_DELIRIUM	G6_MIGRAINE	0	Delirium, not induced by alcohol and other psychoactive substances	Migraine	1.21988	0.693611	2.14545	0.490213	23
F5_DELIRIUM	I9_STR	15	Delirium, not induced by alcohol and other psychoactive substances	Stroke, excluding SAH	1.20936	0.783847	1.86586	0.390229	49
F5_DELIRIUM	C3_CANCER	5	Delirium, not induced by alcohol and other psychoactive substances	Malignant neoplasm	1.20868	0.813409	1.79603	0.348267	81
C3_CANCER	F5_DELIRIUM	15	Malignant neoplasm	Delirium, not induced by alcohol and other psychoactive substances	1.19531	1.00767	1.41788	0.0405872	253
F5_DELIRIUM	K11_DIAHER	5	Delirium, not induced by alcohol and other psychoactive substances	Diaphragmatic hernia	1.18521	0.642536	2.18621	0.586468	13
F5_DELIRIUM	GOUT_STRICT	15	Delirium, not induced by alcohol and other psychoactive substances	Gout, strict definition	1.15517	0.578129	2.30817	0.682948	11
F5_DELIRIUM	G6_MIGRAINE_WITH_AURA	0	Delirium, not induced by alcohol and other psychoactive substances	Migraine with aura	1.13037	0.538567	2.37247	0.74596	11
O15_HYPTENSPREG	F5_DELIRIUM	15	Pregnancy hypertension	Delirium, not induced by alcohol and other psychoactive substances	1.10971	0.677014	1.81895	0.679687	18
F5_DELIRIUM	J10_COPD	15	Delirium, not induced by alcohol and other psychoactive substances	COPD	1.06195	0.690244	1.63384	0.784492	42
F5_DELIRIUM	C3_BASAL_CELL_CARCINOMA	0	Delirium, not induced by alcohol and other psychoactive substances	Basal cell carcinoma	1.04384	0.634213	1.71804	0.865975	51
O15_PRE_OR_ECLAMPSIA	F5_DELIRIUM	15	Pre-eclampsia or eclampsia	Delirium, not induced by alcohol and other psychoactive substances	1.02241	0.531253	1.96766	0.947094	10
F5_DELIRIUM	M13_ARTHTROSIS_COX	15	Delirium, not induced by alcohol and other psychoactive substances	Coxarthrosis,	1.01707	0.563542	1.83557	0.955206	20
F5_DELIRIUM	M13_ARTHROSIS_KNEE	0	Delirium, not induced by alcohol and other psychoactive substances	Gonarthrosis	0.974883	0.61369	1.54866	0.914212	67
N14_ENDOMETRIOSIS	F5_DELIRIUM	0	Endometriosis	Delirium, not induced by alcohol and other psychoactive substances	0.936266	0.695212	1.2609	0.664575	64
F5_DELIRIUM	L12_PSORIASIS	15	Delirium, not induced by alcohol and other psychoactive substances	Psoriasis	0.926091	0.499615	1.71661	0.807339	13
F5_DELIRIUM	L12_URTICARIA	0	Delirium, not induced by alcohol and other psychoactive substances	Urticaria	0.919799	0.49431	1.71154	0.791886	13
F5_DELIRIUM	I9_HEARTFAIL	15	Delirium, not induced by alcohol and other psychoactive substances	Heart failure,strict	0.908323	0.532927	1.54815	0.723753	48
O15_PRE_OR_ECLAMPSIA	F5_DELIRIUM	0	Pre-eclampsia or eclampsia	Delirium, not induced by alcohol and other psychoactive substances	0.844586	0.526147	1.35575	0.484224	21
F5_DELIRIUM	K11_HERING	0	Delirium, not induced by alcohol and other psychoactive substances	Inguinal hernia	0.837673	0.53523	1.31102	0.438307	48
F5_DELIRIUM	C_STROKE	15	Delirium, not induced by alcohol and other psychoactive substances	STROKE	0.80751	0.492158	1.32493	0.397389	54
F5_DELIRIUM	J10_ASTHMA	5	Delirium, not induced by alcohol and other psychoactive substances	Asthma	0.807008	0.52306	1.2451	0.332462	31
F5_DELIRIUM	I9_CHD	15	Delirium, not induced by alcohol and other psychoactive substances	Major coronary heart disease event	0.806466	0.511196	1.27229	0.355117	49
O15_HYPTENSPREG	F5_DELIRIUM	0	Pregnancy hypertension	Delirium, not induced by alcohol and other psychoactive substances	0.801078	0.555358	1.15552	0.235367	36
F5_DELIRIUM	M13_INTERVERTEB	0	Delirium, not induced by alcohol and other psychoactive substances	Other intervertebral disc disorders	0.760398	0.49417	1.17005	0.212855	42
F5_DELIRIUM	K11_CHOLELITH	15	Delirium, not induced by alcohol and other psychoactive substances	Cholelithiasis	0.725249	0.451396	1.16524	0.184224	36
F5_DELIRIUM	E4_HYTHYNAS	15	Delirium, not induced by alcohol and other psychoactive substances	Hypothyroidism, other/unspecified	0.686433	0.42073	1.11994	0.131947	37
F5_DELIRIUM	C3_CANCER	15	Delirium, not induced by alcohol and other psychoactive substances	Malignant neoplasm	0.649005	0.409796	1.02785	0.0653426	75
F5_DELIRIUM	K11_APPENDACUT	0	Delirium, not induced by alcohol and other psychoactive substances	Acute appendicitis	0.640816	0.376697	1.09012	0.100657	20
F5_DELIRIUM	M13_SPINSTENOSIS	15	Delirium, not induced by alcohol and other psychoactive substances	Spinal stenosis	0.621948	0.325205	1.18946	0.151134	15
F5_DELIRIUM	J10_ASTHMA	15	Delirium, not induced by alcohol and other psychoactive substances	Asthma	0.584025	0.3707	0.92011	0.0203938	33
N14_ENDOMETRIOSIS	F5_DELIRIUM	15	Endometriosis	Delirium, not induced by alcohol and other psychoactive substances	0.559733	0.338421	0.925773	0.0237944	17
F5_DELIRIUM	I9_CORATHER	15	Delirium, not induced by alcohol and other psychoactive substances	Coronary atherosclerosis	0.551663	0.309115	0.984527	0.0441392	53
F5_DELIRIUM	K11_HERING	5	Delirium, not induced by alcohol and other psychoactive substances	Inguinal hernia	0.546923	0.316944	0.943778	0.0301681	20
F5_DELIRIUM	M13_HALLUXVALGUS	0	Delirium, not induced by alcohol and other psychoactive substances	Hallux valgus (acquired)	0.538909	0.250486	1.15944	0.113754	10
F5_DELIRIUM	F5_DEPRESSIO	15	Delirium, not induced by alcohol and other psychoactive substances	Depression	0.515653	0.31374	0.84751	0.00898401	26
F5_DELIRIUM	T2D	15	Delirium, not induced by alcohol and other psychoactive substances	Type 2 diabetes, definitions combined	0.515113	0.318443	0.833247	0.00686252	56
F5_DELIRIUM	M13_ARTHROSIS_KNEE	5	Delirium, not induced by alcohol and other psychoactive substances	Gonarthrosis	0.486812	0.296311	0.799786	0.00448305	23
F5_DELIRIUM	M13_INTERVERTEB	5	Delirium, not induced by alcohol and other psychoactive substances	Other intervertebral disc disorders	0.411473	0.237893	0.711704	0.00149029	16
F5_DELIRIUM	C3_BASAL_CELL_CARCINOMA	15	Delirium, not induced by alcohol and other psychoactive substances	Basal cell carcinoma	0.367728	0.188041	0.719118	0.00346005	14
F5_DELIRIUM	K11_HERING	15	Delirium, not induced by alcohol and other psychoactive substances	Inguinal hernia	0.362808	0.190306	0.691675	0.00207149	18
F5_DELIRIUM	I9_VARICVE	0	Delirium, not induced by alcohol and other psychoactive substances	Varicose veins	0.349929	0.20429	0.599393	0.000131	17
F5_DELIRIUM	M13_ARTHROSIS_KNEE	15	Delirium, not induced by alcohol and other psychoactive substances	Gonarthrosis	0.313357	0.189289	0.518746	6.42e-06	27
C_STROKE	F5_DELIRIUM	1	STROKE	Delirium, not induced by alcohol and other psychoactive substances	0.260855	0.019033	3.57513	0.314355	184
F5_DELIRIUM	M13_INTERVERTEB	15	Delirium, not induced by alcohol and other psychoactive substances	Other intervertebral disc disorders	0.222897	0.119534	0.415641	2.34e-06	13

## Sheet: Sheet2
	UK Biobank
Number of individuals	3039
Females, n (%)	1108 (36.5)
Unadjusted prevalence (%)	0.81
Mean age at first event (years)	69.16
